# Supplementary material for: Conformational ensembles of an RNA hairpin using molecular dynamics and sparse NMR data
Source: Nucleic Acids Res. 2019 Dec 31;48(3):1164–74. doi: 10.1093/nar/gkz1184 (PMC7026608; doi:10.1093/nar/gkz1184)
Supplement: gkz1184_Supplemental_Files [file gkz1184_supplemental_files.zip]

Archive with 4 entries (4 files):
- clusters.tgz
- PDB_04-10-2019_rRNA_matches.txt
- plumed.tgz
- sm.pdf
