# Supplementary material for: Conformational ensembles of an RNA hairpin using molecular dynamics and sparse NMR data
Source: Nucleic Acids Res. 2019 Dec 31;48(3):1164–74. doi: 10.1093/nar/gkz1184 (PMC7026608; doi:10.1093/nar/gkz1184)
Supplement: gkz1184_Supplemental_Files [file gkz1184_supplemental_files.zip › PDB_04-10-2019_rRNA_matches.txt]

# resid is the first residue of the 9nt match
# pdb resname chain resid min_ermsd n_matches chi_conf
3ccj G 0 116 0.57 296 000000000
4v6u-pdb-bundle2 G I 120 0.58 316 000000000
3g4s G 0 116 0.58 299 000000000
4v72-pdb-bundle2 C A 2794 0.58 56 000000000
5o60 C A 2087 0.59 1256 000001000
4v6y-pdb-bundle2 C A 2794 0.59 298 000000000
5zet C A 2087 0.59 675 000001000
3ccr G 0 116 0.59 300 000000000
5zeb-pdb-bundle2 C A 2087 0.59 675 000001000
5zep-pdb-bundle2 C A 2087 0.59 676 000001000
3cme G 0 116 0.60 295 000000000
3ccs G 0 116 0.60 297 000000000
3j9w-pdb-bundle1 C A 1457 0.60 295 000000000
6ha8-pdb-bundle2 C a 1457 0.60 292 000000000
1yjn G 0 116 0.60 297 000000000
4v74-pdb-bundle2 C A 2794 0.60 95 000000000
3jbo-pdb-bundle1 G A 1395 0.60 345 000000000
1vq6 G 0 116 0.60 295 000000000
2qa4 G 0 116 0.60 287 000000000
3cc7 G 0 116 0.61 295 000000000
1yi2 G 0 116 0.61 293 000000000
5mrf-pdb-bundle1 G A 1252 0.61 207 000000000
5mrc-pdb-bundle1 G A 1252 0.61 207 000000000
5mre-pdb-bundle1 G A 1252 0.61 206 000000000
3ccu G 0 116 0.61 296 000000000
1vq7 G 0 116 0.61 294 000000000
1vq4 G 0 116 0.62 294 000000000
1q86 G A 116 0.62 292 000000000
2otj G 0 116 0.62 294 000000000
5oql-pdb-bundle2 G 1 262 0.62 221 000000000
1vq5 G 0 116 0.62 291 000000000
3cxc G 0 116 0.62 293 000000000
2qex G 0 116 0.62 304 000000000
1kqs G 0 116 0.62 295 000000000
1s72 G 0 116 0.62 297 000000000
1jj2 G 0 116 0.62 296 000000000
1m90 G A 116 0.62 294 000000000
3ow2 G 0 116 0.62 292 000000000
1vqm G 0 116 0.62 290 000000000
6ha1-pdb-bundle2 C a 1457 0.62 273 000000000
3cpw G 0 116 0.63 292 000000000
1w2b G 0 116 0.63 289 000000000
1yj9 G 0 116 0.63 295 000000000
3cma G 0 116 0.63 292 000000000
1nji G A 116 0.63 292 000000000
3cc2 G 0 116 0.63 297 000000000
1qvg G 0 116 0.63 296 000000000
4v52-pdb-bundle2 C A 2794 0.63 152 000000000
3cd6 G 0 116 0.63 295 000000000
4v4b-pdb-bundle2 G A 116 0.63 300 000000000
1ffk G 0 116 0.63 300 000000000
3jbn-pdb-bundle1 U A 1459 0.63 257 000000000
2otl G 0 116 0.63 290 000000000
4v6f-pdb-bundle2 G A 80 0.63 205 000000000
1vqp G 0 116 0.63 290 000000000
1vq9 G 0 116 0.63 290 000000000
4v52-pdb-bundle4 C A 2794 0.63 152 000000000
1kc8 G A 116 0.63 292 000000000
3ccm G 0 116 0.63 291 000000000
1q82 G A 116 0.63 293 000000000
4v76-pdb-bundle2 C A 2794 0.63 81 000000000
1vqn G 0 116 0.64 290 000000000
1vq8 G 0 116 0.64 290 000000000
3g71 G 0 116 0.64 293 000000000
1k73 G A 116 0.64 292 000000000
1vql G 0 116 0.64 290 000000000
4v76-pdb-bundle2 G B 84 0.64 226 000000000
1k9m G A 116 0.65 293 000000000
1qvf G 0 116 0.65 293 000000000
3i55 G 0 116 0.65 295 000000000
1n8r G A 116 0.65 292 000000000
3j6b-pdb-bundle1 G A 1252 0.65 206 000000000
6elz-pdb-bundle1 A 1 130 0.65 153 000000000
6rxu-pdb-bundle2 G Y 262 0.65 208 000000000
6rxt-pdb-bundle2 G R 262 0.65 208 000000000
4v57-pdb-bundle2 C A 2794 0.65 292 000000000
4v7a-pdb-bundle2 G B 84 0.65 287 000000000
1k8a G A 116 0.65 292 000000000
1kd1 G A 116 0.65 291 000000000
4v5y-pdb-bundle2 C A 2794 0.65 188 000000000
3j6b-pdb-bundle1 A A 2356 0.65 152 000000000
4v78-pdb-bundle2 C A 2794 0.65 23 000000000
4v57-pdb-bundle4 C A 2794 0.66 291 000000000
5t6r-pdb-bundle1 A A 130 0.66 156 000000000
4v5y-pdb-bundle4 C A 2794 0.66 183 000000000
5fcj-pdb-bundle4 A F 130 0.66 87 000000000
4u4u-pdb-bundle4 A I 130 0.66 144 000000000
4v4n-pdb-bundle2 G A 120 0.66 308 000000000
4u4q-pdb-bundle2 A A 130 0.66 182 000000000
1m1k G A 116 0.66 290 000000000
1q7y G A 116 0.66 290 000000000
4u50-pdb-bundle4 A I 130 0.66 117 000000000
5dge-pdb-bundle2 A A 130 0.66 177 000000000
6nd4 G 0 299 0.67 140 000000000
5t62-pdb-bundle1 A A 130 0.67 149 000000000
4u6f-pdb-bundle4 A I 130 0.67 90 000000000
6rxy-pdb-bundle2 G R 262 0.67 56 000000000
4v79-pdb-bundle2 G B 84 0.67 182 000000000
4u3n-pdb-bundle2 A A 130 0.67 229 000000000
5vpp-pdb-bundle3 G g 836 0.67 119 000000000
5dgf-pdb-bundle2 A A 130 0.67 175 000000000
5ndw-pdb-bundle1 A 1 130 0.67 136 000000000
6rxv-pdb-bundle2 G Y 262 0.67 103 000000000
5tga-pdb-bundle2 A A 130 0.67 155 000000000
4u4y-pdb-bundle2 A A 130 0.67 220 000000000
5dgv-pdb-bundle2 A A 130 0.67 187 000000000
4u51-pdb-bundle4 A I 130 0.67 172 000000000
5we4-pdb-bundle1 G B 84 0.68 200 000000000
4u3u-pdb-bundle2 A A 130 0.68 232 000000000
5lyb-pdb-bundle2 A A 130 0.68 163 000000000
4u4z-pdb-bundle2 A A 130 0.68 214 000000000
5fcj-pdb-bundle2 A A 130 0.68 167 000000000
5mre-pdb-bundle1 A A 2356 0.68 139 000000000
5mrc-pdb-bundle1 A A 2356 0.68 139 000000000
5mrf-pdb-bundle1 A A 2356 0.68 139 000000000
4u3u-pdb-bundle4 A I 130 0.68 123 000000000
4v53-pdb-bundle2 C A 2794 0.68 265 000000000
3jbn-pdb-bundle1 G A 1395 0.68 306 000000000
4u3m-pdb-bundle2 A A 130 0.68 191 000000000
4u50-pdb-bundle2 A A 130 0.68 116 000000000
4v53-pdb-bundle4 C A 2794 0.68 265 000000000
5o61-pdb-bundle1 C A 2087 0.68 329 000001000
6gq1-pdb-bundle1 A A 130 0.68 101 000000000
5lyb-pdb-bundle4 A J 130 0.68 135 000000000
5wdt-pdb-bundle1 G B 84 0.68 197 000000000
5fci-pdb-bundle4 A I 130 0.68 154 000000000
4u55-pdb-bundle4 A I 130 0.68 116 000000000
5juu-pdb-bundle2 A B 130 0.68 211 000000000
4u4n-pdb-bundle4 A I 130 0.68 64 000000000
6osk-pdb-bundle1 G 3 84 0.68 195 000000000
4v8p-pdb-bundle4 G W 786 0.68 262 000000000
4v8p-pdb-bundle3 G A 786 0.68 259 000000000
4v55-pdb-bundle4 C A 2794 0.68 239 000000000
4u53-pdb-bundle4 A I 130 0.68 50 000000000
4v8p-pdb-bundle6 G A 786 0.68 261 000000000
4v8p-pdb-bundle1 G A 786 0.69 259 000000000
6n8o-pdb-bundle1 A A 130 0.69 204 000000000
4u4u-pdb-bundle2 A A 130 0.69 187 000000000
4u4y-pdb-bundle4 A I 130 0.69 101 000000000
5dgv-pdb-bundle4 A C 130 0.69 183 000000000
4v88-pdb-bundle2 A A 130 0.69 229 000000000
3jbp-pdb-bundle2 G A 1710 0.69 136 000000000
5dat-pdb-bundle2 A A 130 0.69 163 000000000
6ogg-pdb-bundle2 G 2 84 0.69 229 000000000
1yjw G 0 116 0.69 298 000000000
1q81 G A 116 0.69 296 000000000
3i56 G 0 116 0.69 295 000000000
4v64-pdb-bundle2 C A 2794 0.69 145 000000000
4u4r-pdb-bundle2 A A 130 0.69 203 000000000
3jct-pdb-bundle2 A 1 130 0.69 164 000000000
4u4z-pdb-bundle4 A I 130 0.69 148 000000000
5j8a-pdb-bundle3 G c 84 0.69 176 000000000
5tbw-pdb-bundle2 A e 130 0.69 143 000000000
4v55-pdb-bundle2 C A 2794 0.69 221 000000000
5mei-pdb-bundle3 A A 130 0.69 91 000000000
5tbw-pdb-bundle1 A 1 130 0.69 197 000000000
5u4i-pdb-bundle1 G B 84 0.69 166 000000000
4u52-pdb-bundle2 A A 130 0.69 133 000000000
6hhq-pdb-bundle1 A 1 130 0.69 203 000000000
5fci-pdb-bundle2 A A 130 0.69 188 000000000
4lf6 G A 199 0.69 219 000000000
6em1-pdb-bundle1 A 1 130 0.70 219 000000000
5kcr-pdb-bundle1 G B 84 0.70 160 000000000
4v64-pdb-bundle4 C A 2794 0.70 147 000000000
4v7h-pdb-bundle2 U A 461 0.70 222 000000000
3ccv G 0 116 0.70 294 000000000
5j8a-pdb-bundle1 C A 839 0.70 1 000001000
3ccq G 0 116 0.70 296 000000000
5dc3-pdb-bundle2 A A 130 0.70 186 000000000
4u6f-pdb-bundle2 A A 130 0.70 143 000000000
5nd9-pdb-bundle1 C a 1459 0.70 121 000000000
3g6e G 0 116 0.70 296 000000000
3ccl G 0 116 0.70 298 000000000
4u4r-pdb-bundle4 A I 130 0.70 114 000000000
4v6y-pdb-bundle2 U A 884 0.70 204 000000000
5tgm-pdb-bundle4 A I 130 0.70 82 000000000
5j7l-pdb-bundle1 C A 839 0.70 1 000001000
4v9o-pdb-bundle6 G X 84 0.70 130 000000000
3j9z-pdb-bundle2 C A 2794 0.70 88 000000000
3cce G 0 116 0.70 295 000000000
5apn-pdb-bundle1 A 5 130 0.70 53 000000000
1yit G 0 116 0.70 294 000000000
1yhq G 0 116 0.70 299 000000000
1vqk G 0 116 0.70 291 000000000
5j5b-pdb-bundle3 G c 84 0.70 170 000000000
5j91-pdb-bundle3 G c 84 0.70 170 000000000
1yij G 0 116 0.70 294 000000000
4ybb-pdb-bundle3 G B 84 0.70 165 000000000
3cc4 G 0 116 0.70 296 000000000
1vqo G 0 116 0.70 290 000000000
4v9f-pdb-bundle1 G 0 116 0.70 301 000000000
